# Supplementary material for: Diagnostic and Prognostic Roles of C-Reactive Protein, Procalcitonin, and Presepsin in Acute Kidney Injury Patients Initiating Continuous Renal Replacement Therapy
Source: Diagnostics (Basel). 2023 Feb 18;13(4):777. doi: 10.3390/diagnostics13040777 (PMC9955569; doi:10.3390/diagnostics13040777)
Supplement: Supplementary file 1 [file diagnostics-13-00777-s001.zip]

Archive with 1 entries (1 files):
- diagnostics-2129829-supplementary.pdf
